# Supplementary material for: Ampelopsis japonica Extract Exhibited Significant Uric Acid-Lowering Effect by Downregulating URAT1/GLUT9 and Alleviates Inflammation Through TLR4/NF-κB Pathway
Source: Int J Mol Sci. 2025 Sep 16;26(18):8999. doi: 10.3390/ijms26188999 (PMC12469466; doi:10.3390/ijms26188999)
Supplement: Supplementary file 1 [file ijms-26-08999-s001.zip]

Archive with 1 entries (1 files):
- ijms-3749815-supplementary.pdf
